# Supplementary material for: Estimation of Jacquard’s genetic identity coefficients with bi-allelic variants by constrained least-squares
Source: Heredity (Edinb). 2024 Nov 7;134(1):10–20. doi: 10.1038/s41437-024-00731-z (PMC11724073; doi:10.1038/s41437-024-00731-z)
Supplement: Supplementary file 2 — Software and Dataset 1 [file 41437_2024_731_MOESM2_ESM.gz]

Archive with 48 entries (41 files):
- Jacquard/DESCRIPTION
- Jacquard/NAMESPACE
- Jacquard/R
- Jacquard/R/BoxplotDelta.R
- Jacquard/R/BoxplotTheta.R
- Jacquard/R/CalculateMom.R
- Jacquard/R/CalculateTheta.R
- Jacquard/R/DeltaPair.R
- Jacquard/R/Jacquard.cls.R
- Jacquard/R/JointGenotypeCounts.R
- Jacquard/R/MakeM.R
- Jacquard/R/MakeTable.R
- Jacquard/R/MatrixTau.R
- Jacquard/R/PairwiseList.R
- Jacquard/R/Table2Vector.R
- Jacquard/R/eqn1.R
- Jacquard/R/eqn2.R
- Jacquard/R/ls.obj.R
- Jacquard/R/mafvector.R
- Jacquard/build
- Jacquard/build/partial.rdb
- Jacquard/build/vignette.rds
- Jacquard/data
- Jacquard/data/DeltaSimulatedPedigree.rda
- Jacquard/data/GTC.rda
- Jacquard/data/SimulatedPedigree.rda
- Jacquard/inst
- Jacquard/inst/doc
- Jacquard/inst/doc/Jacquard.R
- Jacquard/inst/doc/Jacquard.Rmd
- Jacquard/inst/doc/Jacquard.html
- Jacquard/man
- Jacquard/man/BoxplotDelta.Rd
- Jacquard/man/BoxplotTheta.Rd
- Jacquard/man/CalculateMom.Rd
- Jacquard/man/CalculateTheta.Rd
- Jacquard/man/DeltaPair.Rd
- Jacquard/man/DeltaSimulatedPedigree.Rd
- Jacquard/man/GTC.Rd
- Jacquard/man/Jacquard.cls.Rd
- Jacquard/man/JointGenotypeCounts.Rd
- Jacquard/man/MakeM.Rd
- Jacquard/man/PairwiseList.Rd
- Jacquard/man/SimulatedPedigree.Rd
- Jacquard/man/mafvector.Rd
- Jacquard/vignettes
- Jacquard/vignettes/Jacquard.Rmd
- Jacquard/vignettes/Jacquard.bib
