# Supplementary material for: Estimation of Jacquard’s genetic identity coefficients with bi-allelic variants by constrained least-squares
Source: Heredity (Edinb). 2024 Nov 7;134(1):10–20. doi: 10.1038/s41437-024-00731-z (PMC11724073; doi:10.1038/s41437-024-00731-z)
Supplement: Supplementary file 2 — Software and Dataset 1 [file 41437_2024_731_MOESM2_ESM.gz › Jacquard/DESCRIPTION]

Package: Jacquard
Type: Package
Title: Estimation of Jacquard's Genetic Identity Coefficients
Version: 1.0.2
Date: 2024-09-17
Authors@R: c(person("Jan", "Graffelman", role = c("aut", "cre"), email = "jan.graffelman@upc.edu"))
Author: Jan Graffelman [aut, cre]
Maintainer: Jan Graffelman <jan.graffelman@upc.edu>
Depends: R (>= 3.3.0), Rsolnp
Description: Contains procedures to estimate the nine condensed Jacquard genetic identity coefficients
              (Jacquard, 1974) <doi:10.1007/978-3-642-88415-3> by constrained least squares
              (Graffelman et al., 2024) <doi:10.1101/2024.03.25.586682> and by the method of moments
	      (Csuros, 2014) <doi:10.1016/j.tpb.2013.11.001>. These procedures require previous estimation of the
	      allele frequencies. Functions are supplied that estimate relationship parameters that derive from the Jacquard
	      coefficients, such as individual inbreeding coefficients and kinship coefficients.
License: GPL (>=2)
URL: https://www.r-project.org, http://www-eio.upc.edu/~jan/
Suggests: knitr, rmarkdown
VignetteBuilder: knitr, rmarkdown
Packaged: 2024-09-17 10:20:55 UTC; TanitSunShine
NeedsCompilation: no
