# Supplementary material for: Estimation of Jacquard’s genetic identity coefficients with bi-allelic variants by constrained least-squares
Source: Heredity (Edinb). 2024 Nov 7;134(1):10–20. doi: 10.1038/s41437-024-00731-z (PMC11724073; doi:10.1038/s41437-024-00731-z)
Supplement: Supplementary file 2 — Software and Dataset 1 [file 41437_2024_731_MOESM2_ESM.gz › Jacquard/NAMESPACE]

export (BoxplotDelta,BoxplotTheta,CalculateMom,CalculateTheta,DeltaPair,Jacquard.cls,JointGenotypeCounts,mafvector,MakeM,PairwiseList)
import (Rsolnp)
importFrom("graphics", "boxplot")
importFrom("stats", "runif")
