# Supplementary material for: Estimation of Jacquard’s genetic identity coefficients with bi-allelic variants by constrained least-squares
Source: Heredity (Edinb). 2024 Nov 7;134(1):10–20. doi: 10.1038/s41437-024-00731-z (PMC11724073; doi:10.1038/s41437-024-00731-z)
Supplement: Supplementary file 2 — Software and Dataset 1 [file 41437_2024_731_MOESM2_ESM.gz › Jacquard/R/DeltaPair.R]

DeltaPair <-
function(Delta,i,j,digits=7) {
  ndelta <- length(Delta)
  estimatespair <- numeric(ndelta)
  for(k in 1:ndelta) {
    estimatespair[k] <- Delta[[k]][i,j]
  }
  names(estimatespair) <- paste("J",1:ndelta,sep="")
  estimatespair <- round(estimatespair,digits=digits)
  return(estimatespair)
}
