# Supplementary material for: Estimation of Jacquard’s genetic identity coefficients with bi-allelic variants by constrained least-squares
Source: Heredity (Edinb). 2024 Nov 7;134(1):10–20. doi: 10.1038/s41437-024-00731-z (PMC11724073; doi:10.1038/s41437-024-00731-z)
Supplement: Supplementary file 2 — Software and Dataset 1 [file 41437_2024_731_MOESM2_ESM.gz › Jacquard/R/PairwiseList.R]

PairwiseList <-
function(X,digits=3) {
  Res <- NULL
  RN <- matrix(rep(rownames(X[[1]]),ncol(X[[1]])),ncol=ncol(X[[1]]))
  CN <- t(RN)
  for(i in 1:length(X)) {
    ss <- X[[i]][lower.tri(X[[i]])]
    Res <- cbind(Res,ss)
  }
  Res <- round(Res,digits)
  I1 <- CN[lower.tri(CN)]
  I2 <- RN[lower.tri(RN)]
  rownames(Res) <- paste(I1,I2,sep="-")
  colnames(Res) <- paste("J",1:9,sep="")
  return(Res)
}
