# Supplementary material for: Estimation of Jacquard’s genetic identity coefficients with bi-allelic variants by constrained least-squares
Source: Heredity (Edinb). 2024 Nov 7;134(1):10–20. doi: 10.1038/s41437-024-00731-z (PMC11724073; doi:10.1038/s41437-024-00731-z)
Supplement: Supplementary file 2 — Software and Dataset 1 [file 41437_2024_731_MOESM2_ESM.gz › Jacquard/R/ls.obj.R]

ls.obj <-
function(delta, g = runif(9), Mavg = matrix(0.1,9,9)) {
  sum(g*g) - 2*as.numeric(g%*%Mavg%*%delta) + as.numeric(delta%*%t(Mavg)%*%Mavg%*%delta)
}
