# Supplementary material for: Estimation of Jacquard’s genetic identity coefficients with bi-allelic variants by constrained least-squares
Source: Heredity (Edinb). 2024 Nov 7;134(1):10–20. doi: 10.1038/s41437-024-00731-z (PMC11724073; doi:10.1038/s41437-024-00731-z)
Supplement: Supplementary file 2 — Software and Dataset 1 [file 41437_2024_731_MOESM2_ESM.gz › Jacquard/R/mafvector.R]

mafvector <-
function(X) {
  gcount <- function(x,arg=0) {
    y <- sum(x==arg,na.rm=TRUE)
    return(y)
  }
  n0 <- apply(X,2,gcount,0)
  n1 <- apply(X,2,gcount,1)
  n2 <- apply(X,2,gcount,2)
  n  <- n0 + n1 + n2
  nt <- 2*n
  mafvec <- (n1+2*pmin(n0,n2))/nt  
}
