# Supplementary material for: Estimation of Jacquard’s genetic identity coefficients with bi-allelic variants by constrained least-squares
Source: Heredity (Edinb). 2024 Nov 7;134(1):10–20. doi: 10.1038/s41437-024-00731-z (PMC11724073; doi:10.1038/s41437-024-00731-z)
Supplement: Supplementary file 2 — Software and Dataset 1 [file 41437_2024_731_MOESM2_ESM.gz › Jacquard/man/mafvector.Rd]

\name{mafvector}
\alias{mafvector}
\title{
Calculate the Minor Allele Frequency (MAF) for a matrix with (0,1,2) genotype data
}
\description{
  Function \code{mafvector} calculates genotype counts columnwise and determines
  the minor allele frequency for each column.
}
\usage{
mafvector(X)
}
\arguments{
  \item{X}{A matrix of with (0,1,2) genotype data, individuals in rows, markers in columns.}
}

\details{
  \code{mafvector} calculates the frequency of the minor allele irrespective of the coding; i.e.,
  irrespective of whether the genotype data represent major or minor allele counts. Missing values
  are discarded for the calculation of the MAF.
}
\value{a vector}

\author{Jan Graffelman (jan.graffelman@upc.edu)}

\examples{
  data(SimulatedPedigree)
  p <- mafvector(SimulatedPedigree[,1:10])
  print(p)
}

\keyword{misc}
