# Supplementary material for: Estimation of Jacquard’s genetic identity coefficients with bi-allelic variants by constrained least-squares
Source: Heredity (Edinb). 2024 Nov 7;134(1):10–20. doi: 10.1038/s41437-024-00731-z (PMC11724073; doi:10.1038/s41437-024-00731-z)
Supplement: Supplementary file 2 — Software and Dataset 1 [file 41437_2024_731_MOESM2_ESM.gz › Jacquard/vignettes/Jacquard.bib]

@Article{Graffelman2024,
  author  =	 {Graffelman, J. and Weir, B.S. and Goudet, J.},
  title   =        {Estimation of Jacquard{\textquoteright}s genetic identity coefficients with bi-allelic variants by constrained least-squares},
  journal =	 {preprint at bioRxiv},
  year    =	 {2024},
  doi     =      {10.1101/2024.03.25.586682}
}

@article{Csuros,
author  = {Cs\H{u}r\"{o}s, M.},
title   = {Non-identifiability of identity coefficients at biallelic loci},
journal = {Theoretical Population Biology},
volume  = {92},
pages   = {22--29},
doi     = {10.1016/j.tpb.2013.11.001},
year    = {2014}}


@Book{Jacquard,
author    = {Jacquard, A.},
title     = {The Genetic Structure of Populations},
year      = {1974},
publisher = {Springer-Verlag},
city      = {New York}}
